# Supplementary material for: Whole genome SNP typing to investigate methicillin-resistant Staphylococcus aureus carriage in a health-care provider as the source of multiple surgical site infections
Source: Hereditas. 2016 Nov 14;153:11. doi: 10.1186/s41065-016-0017-x (PMC5226111; doi:10.1186/s41065-016-0017-x)
Supplement: Additional file 3: — Table S3. Antibiotic resistance gene profiles from WGS data using SRST2 and the ARGannot database. Genes marked with (*) indicate non-precise matches and (?) indicates uncertainty due to coverage. A (− ) indicates the gene was absent. Different antibiotic classes are abbreviated as AGly: aminoglycosides, Bla: beta-lactamases, Fos: fosfomycin, Flq: fluoroquinolones, Gly: glycopeptides, MLS: macrolide-lincosamide-streptogramin, Phe: phenicols, and Tet: tetracyclines. (XLS 39 kb) [file 41065_2016_17_MOESM3_ESM.xls]

## Sheet: summary__compiledResults.txt
Sample	APH-Stph_AGly	Aac3-Ik_AGly	AadD_AGly	Aph3-III_AGly	BlaZ_Bla	Dha1_Phe	ErmA_MLS	ErmC_MLS	FosB_Fcyn	MECA_Bla	MphC_MLS	MsrA_MLS	Sat4A_AGly	Spc_Agly	Tet-38_Tet	norA_Flq
Surgical Team Member	APH-Stph_1534	Aac3-Ik_273*	AadD_63*	-	BlaZ_1476*	Dha1_1050	ErmA_857	ErmC_853*	FosB_750*	MECA_1491*	-	-	-	Spc_73	Tet-38_1671	norA_638*
Case 2	APH-Stph_1534	Aac3-Ik_273*	AadD_63*	-	BlaZ_1476*	Dha1_1050	ErmA_857	ErmC_853*	FosB_750*	MECA_1491	-	-	-	Spc_73	Tet-38_1671	norA_638*
Case 3a	APH-Stph_1534	Aac3-Ik_273*	-	Aph3-III_268	BlaZ_1476*	Dha1_1050*	-	-	FosB_750	MECA_1491	MphC_1444	MsrA_297*	Sat4A_586	-	Tet-38_1671*	norA_638*
Case 3b	APH-Stph_1534	Aac3-Ik_273*	-	Aph3-III_268	BlaZ_1476*	Dha1_1050*	-	-	FosB_750	MECA_1491	MphC_1444	MsrA_297*	Sat4A_586	-	Tet-38_1671*	norA_638*
Case 3c	APH-Stph_1534	Aac3-Ik_273*	-	Aph3-III_268	BlaZ_1476*	Dha1_1050*	-	-	FosB_750	MECA_1491	MphC_1444	MsrA_297*	Sat4A_586	-	Tet-38_1671*	norA_638*
Case 4	APH-Stph_1534	Aac3-Ik_273*	AadD_63*	Aph3-III_268	BlaZ_1476*	Dha1_1050	ErmA_857	-	FosB_750*	MECA_1491	MphC_1444	MsrA_297*	-	Spc_73	Tet-38_1671	norA_638
Hospital Control 1	APH-Stph_1534	Aac3-Ik_273*	-	Aph3-III_268*?	BlaZ_1476*	Dha1_1050	-	-	FosB_750*	MECA_1491	-	MsrA_297*?	-	-	Tet-38_1671	norA_638
Hospital Control 2	APH-Stph_1534	Aac3-Ik_273*	AadD_63*	-	BlaZ_1476*	Dha1_1050	ErmA_857	-	FosB_750*	MECA_1491	-	-	-	Spc_73	Tet-38_1671	norA_638*
Hospital Control 3	APH-Stph_1534	Aac3-Ik_273*	AadD_63*	-	BlaZ_1476*	Dha1_1050	ErmA_857	-	FosB_750*	MECA_1491	-	-	-	Spc_73	Tet-38_1671	norA_638
Hospital Control 4a	APH-Stph_1534	Aac3-Ik_273*	AadD_63*	-	BlaZ_1476*	Dha1_1050	ErmA_857	-	FosB_750*	MECA_1491	-	-	-	Spc_73	Tet-38_1671	norA_638*
Hospital Control 4b	APH-Stph_1534	Aac3-Ik_273*	AadD_63*	-	BlaZ_1476*	Dha1_1050	ErmA_857	-	FosB_750*	MECA_1491	-	-	-	Spc_73	Tet-38_1671	norA_638*
Hospital Control 5	APH-Stph_1534	Aac3-Ik_273*	AadD_63*?	Aph3-III_268	BlaZ_1476*	Dha1_1050*	ErmA_857	-	FosB_750	MECA_1491	MphC_1444	MsrA_297*	Sat4A_586	Spc_73	Tet-38_1671*	norA_638*
Hospital Control 6	APH-Stph_1534	Aac3-Ik_273*	AadD_63*	-	-	Dha1_1050	ErmA_857	-	FosB_750*	MECA_1491*	-	-	-	Spc_73	Tet-38_1671	norA_638
Hospital Control 7	APH-Stph_1534	Aac3-Ik_273*	-	Aph3-III_268	BlaZ_1476*	Dha1_1050*	-	-	FosB_750	MECA_1491	MphC_1444	MsrA_297*	Sat4A_586	-	Tet-38_1671*	norA_638*
Hospital Control 8a	APH-Stph_1534	Aac3-Ik_273*	AadD_63*?	-	BlaZ_1476*	Dha1_1050	ErmA_857	-	FosB_750*	MECA_1491	MphC_1444*?	MsrA_297*?	-	Spc_73	Tet-38_1671	norA_638*
Hospital Control 8b	APH-Stph_1534	Aac3-Ik_273*	-	-	BlaZ_1476*	Dha1_1050	ErmA_857	-	FosB_750*	MECA_1491	-	-	-	Spc_73	Tet-38_1671	norA_638*
Healthcare Control 9a	APH-Stph_1534	Aac3-Ik_273*	-	Aph3-III_268	BlaZ_1476*	Dha1_1050*	-	-	FosB_750	MECA_1491	MphC_1444	MsrA_297*	Sat4A_586	-	Tet-38_1671*	norA_638*
Healthcare Control 9b	APH-Stph_1534	Aac3-Ik_273*	AadD_63*?	Aph3-III_268	BlaZ_1476*	Dha1_1050*	ErmA_857	-	FosB_750	MECA_1491	MphC_1444	MsrA_297*	Sat4A_586	Spc_73	Tet-38_1671*	norA_638*
Healthcare Control 10	APH-Stph_1534	Aac3-Ik_273*	AadD_63*	-	BlaZ_1476*	Dha1_1050	ErmA_857	-	FosB_750*	MECA_1491	-	-	-	Spc_73	Tet-38_1671	norA_638*
Healthcare Control 11	APH-Stph_1534	Aac3-Ik_273*	-	Aph3-III_268	BlaZ_1476*	Dha1_1050*	-	-	FosB_750	MECA_1491	MphC_1444	MsrA_297*?	Sat4A_586	-	Tet-38_1671*	norA_638*
Community Control 12	APH-Stph_1534	Aac3-Ik_273*	-	-	BlaZ_1476*	Dha1_1050*	-	-	FosB_750	MECA_1491	MphC_1444	MsrA_297*	-	-	Tet-38_1671*	norA_638*
Community Control 13	APH-Stph_1534	Aac3-Ik_273*	-	Aph3-III_268	BlaZ_1476*	Dha1_1050*	-	-	FosB_750	MECA_1491	MphC_1444	MsrA_297*	Sat4A_586	-	Tet-38_1671*	norA_638*
Community Control 14	APH-Stph_1534	Aac3-Ik_273*	-	Aph3-III_268	BlaZ_1476*	Dha1_1050*	-	-	FosB_750	MECA_1491	MphC_1444	MsrA_297*	Sat4A_586	-	Tet-38_1671*	norA_638*
Community Control 15	APH-Stph_1534	Aac3-Ik_273*	-	Aph3-III_268	BlaZ_1476*	Dha1_1050*	-	-	FosB_750	MECA_1491	MphC_1444	MsrA_297*	Sat4A_586	-	Tet-38_1671*	norA_638*
